# Supplementary material for: Context-Aware Saliency Guided Radiomics: Application to Prediction of Outcome and HPV-Status from Multi-Center PET/CT Images of Head and Neck Cancer
Source: Cancers (Basel). 2022 Mar 25;14(7):1674. doi: 10.3390/cancers14071674 (PMC8996849; doi:10.3390/cancers14071674)
Supplement: Supplementary file 1 [file cancers-14-01674-s001.zip]

Archive with 1 entries (1 files):
- cancers-1624248-supplementary.pdf
